# Supplementary material for: Network analysis of marmoset cortical connections reveals pFC and sensory clusters
Source: Front Neuroanat. 2024 Jun 12;18:1403170. doi: 10.3389/fnana.2024.1403170 (PMC11199858; doi:10.3389/fnana.2024.1403170)
Supplement: Supplementary file 1 [file Table_1.XLSX]

## Sheet: raw 1 & 2
Case ID	Tracer	Area	Volume injected area (mm3)	Cell count	Injection volume (mm3)		check ID	check tracer	Tot # labelled neurons, normalized	# extrinsic labelled neurons, normalized	# intrinsic labelled neurons, normalized	expt. Comments	<< this combines data: raw1 (Fig 5A, S1, S2) & raw2 (Fig !c,D,E); from Majka et al 2020.
CJ100	FE	A6Va	10.6912	6288	0.26		CJ100	FE	8765	6288	2477		copied from raw data, Majka & Rosa, NaturComm (2020) Data 4167_...ESM.xl
CJ100	FR	A6DR	10.9048	2105	0.09		CJ100	FR	2880	2106	774		Fig 5A, Fig S1, S2 tabs			& below: further inj'n - cf. Tabs Supp Fig 4c, 4e, 4g,
CJ102X	DY	A3b	22.0864	27016	0.3		CJ102X	DY	37560	27039	10521		XL Tabs: S1: Inj Vol; S2: LN -tot, I, e
CJ108	FE	A8aV	14.1176	2784	0.21		CJ108	FE	4965	2784	2181		- matched against [ID, Tracer]
CJ108	FR	A8aD	12.9672	1359	0.22		CJ108	FR	2399	1359	1040
CJ110	FE	A6DR	10.9048	2795	0.26		CJ110	FE	4933	2796	2137		Sorted by ID, then Tracer
CJ110	FR	A6Va	10.6912	1122	0.27		CJ110	FR	1554	1122	432
CJ111	FE	A6Va	10.6912	1514	0.16		CJ111	FE	2334	1514	820
CJ111	FR	A6DC	14.5136	2312	0.36		CJ111	FR	3148	2312	836
CJ112	FE	A6DC	14.5136	4197	0.11		CJ112	FE	5578	4197	1381
CJ112	FR	A6Va	10.6912	2048	0.05		CJ112	FR	2890	2048	842
CJ113	FE	A6M	13.488	1277	0.01		CJ113	FE	2784	1277	1507
CJ113	FR	A4ab	33.9904	900	0.1		CJ113	FR	2330	900	1430
CJ114	FE	A3b	22.0864	539	0.03		CJ114	FE	1283	539	744
CJ114	FR	A4ab	33.9904	3423	0.16		CJ114	FR	5796	3423	2373
CJ115	FE	A6DC	14.5136	950	0.1		CJ115	FE	2042	950	1092
CJ115	FR	A4c	3.5816	2354	0.05		CJ115	FR	2926	2354	572
CJ116	FE	A6Va	10.6912	715	0.12		CJ116	FE	1279	715	564
CJ116	FR	A6DR	10.9048	1727	0.08		CJ116	FR	2927	1728	1199
CJ122	DY	AuRT	3.2536	21527	0.17		CJ122	DY	24289	21538	2751
CJ122	FB	TPO	16.7064	33214	1.3		CJ122	FB	40302	33225	7077
CJ122	FE	TPO	16.7064	9998	0.03		CJ122	FE	11112	9998	1114
CJ122	FR	AuCPB	5.7616	4478	0.05		CJ122	FR	5767	4479	1288
CJ123	FE	A8C	3.9144	610	0.21		CJ123	FE	754	610	144
CJ123	FR	A6DC	14.5136	617	0.06		CJ123	FR	1516	617	899
CJ125X	FE	A6DR	10.9048	749	0.11		CJ125X	FE	1090	749	341
CJ125X	FR	A8aV	14.1176	2657	0.13		CJ125X	FR	4612	2657	1955
CJ146	FB	A23b	14.7096	17757	0.8		CJ146	FB	39084	35514	3570
CJ146L	DY	A23b	14.7096	39408	0.15		CJ146L	DY	48836	39419	9417
CJ146L	FR	A23a	12.9224	11231	0.08		CJ146L	FR	25358	22464	2894
CJ148R	DY	A32V	2.6776	33127	0.13		CJ148R	DY	42187	33133	9054
CJ153X	FR	A23b	14.7096	3807	0.05		CJ153X	FR	4770	3807	963
CJ164	CTBgr	A6M	13.488	2886	0.2		CJ164	CTBgr	6060	2886	3174
CJ164	DY	A8b	17.8296	24275	0.17		CJ164	DY	40628	24282	16346
CJ164	FB	A8b	17.8296	23502	0.4		CJ164	FB	33785	23529	10256
CJ167	CTBgr	A24d	5.1088	9092	0.05		CJ167	CTBgr	10123	9093	1030
CJ167	DY	A23c	3.928	26563	0.18		CJ167	DY	31615	26565	5050
CJ167	FB	A24d	5.1088	3435	0.02		CJ167	FB	4003	3435	568
CJ167	FR	A24d	5.1088	1903	0.01		CJ167	FR	2309	1903	406
CJ170	CTBgr	S2E	6.9112	18085	0.48		CJ170	CTBgr	19650	18087	1563
CJ170	CTBr	A3b	22.0864	2291	0.11		CJ170	CTBr	3961	2291	1670
CJ170	DY	A6M	13.488	2433	0.04		CJ170	DY	6873	2433	4440
CJ170	FB	A3a	21.1208	6171	0.08		CJ170	FB	8362	6174	2188
CJ173	CTBgr	AIP	4.4504	14178	0.04		CJ173	CTBgr	14579	14182	397
CJ173	CTBr	PE	34.5448	3512	0.02		CJ173	CTBr	5197	3512	1685
CJ173	DY	A4ab	33.9904	6448	0.01		CJ173	DY	15545	6449	9096
CJ173	FB	A1-2	25.3944	31389	0.19		CJ173	FB	38344	31399	6945
CJ174	CTBgr	V1	272.415	3697	0.11		CJ174	CTBgr	8497	3698	4799
CJ174	CTBr	V1	272.415	265	0.03		CJ174	CTBr	1899	265	1634
CJ174	FB	V1	272.415	15148	1.19		CJ174	FB	59682	15148	44534
CJ178	CTBgr	A10	23.9248	7418	0.06		CJ178	CTBgr	11135	7420	3715
CJ178	CTBr	A10	23.9248	2611	0.03		CJ178	CTBr	4755	2611	2144
CJ178	DY	A32	11.4328	4664	0.07		CJ178	DY	12268	4665	7603
CJ178	FB	V1	272.415	3837	0.49		CJ178	FB	13301	3837	9464
CJ180	CTBgr	AuML	2.7416	13961	0.11		CJ180	CTBgr	15121	13973	1148
CJ180	CTBr	TE3	41.7672	20867	0.2		CJ180	CTBr	29042	20880	8162
CJ180	DY	TE3	41.7672	11530	0.15		CJ180	DY	25875	11535	14340
CJ180	FB	AuRT	3.2536	25672	0.99		CJ180	FB	26457	25691	766
CJ181	CTBgr	AuCM	6.4672	25416	0.29		CJ181	CTBgr	31203	25429	5774
CJ181	CTBr	A11	12.0328	22598	0.05		CJ181	CTBr	26738	22600	4138
CJ181	DY	A47L	16.6208	22724	0.26		CJ181	DY	30801	22726	8075
CJ181	FB	TEO	27.3928	24422	0.75		CJ181	FB	38406	24434	13972
CJ182	CTBgr	V4	35.0624	12489	0.08		CJ182	CTBgr	16667	12491	4176
CJ182	CTBr	PGa-IPa	6.6184	9106	0.12		CJ182	CTBr	11628	9108	2520
CJ182	DY	V4	35.0624	24780	0.1		CJ182	DY	45148	24780	20368
CJ19	FE	V3A	8.8008	6706	0.28		CJ19	FE	7848	6706	1142	{ read coords from SupplInfo pdf: Supp Table 3, p12
CJ19	FR	V2	118.894	3608	0.17		CJ19	FR	8951	3608	5343	{ 1st Inj, in '94; also listed below
CJ21	DY	A19DI	9.8768	7579	0.32		CJ21	DY	9936	7943	1993
CJ21	FB	V3A	8.8008	3693	1.11		CJ21	FB	4055	3834	221
CJ36	FB	V6	35.2112	7518	1.86		CJ36	FB	9772	7518	2254
CJ36	FR	V2	118.894	10948	0.45		CJ36	FR	14562	10951	3611	{ '96 : is C19J, below
CJ50	DY	PG	10.9288	24572	0.23		CJ50	DY	33246	24572	8674
CJ50	FR	V4	35.0624	7701	0.07		CJ50	FR	9508	7701	1807
CJ51	DY	MST	15.5776	15539	0.29		CJ51	DY	22644	15541	7103
CJ52X	DY	PEC	7.084	24919	0.5		CJ52X	DY	28632	24935	3697
CJ52X	FE	V6	35.2112	2105	0.08		CJ52X	FE	3729	2105	1624
CJ52X	FR	V6	35.2112	1749	0.08		CJ52X	FR	4701	1749	2952
CJ55	DY	PG	10.9288	42594	0.64		CJ55	DY	56637	42607	14030
CJ55	FB	OPt	8.868	9539	0.6		CJ55	FB	22504	19080	3424
CJ55	FE	MIP	7.9816	1305	0.16		CJ55	FE	1589	1305	284
CJ55	FR	LIP	14.1408	426	0.08		CJ55	FR	1045	426	619
CJ56	DY	V4T	13.1344	10881	0.12		CJ56	DY	13231	10885	2346
CJ56	FB	V5	16.9912	7760	0.99		CJ56	FB	16569	7763	8806
CJ56	FE	V5	16.9912	3512	0.24		CJ56	FE	4813	3514	1299
CJ56	FR	V5	16.9912	1027	0.18		CJ56	FR	1378	1027	351
CJ64	FB	V4T	13.1344	6774	0.7		CJ64	FB	15034	13552	1482
CJ64	FE	AuML	2.7416	496	0.17		CJ64	FE	1304	992	312
CJ64	FR	AuCM	6.4672	404	0.17		CJ64	FR	1144	808	336
CJ70X	DY	A10	23.9248	5955	0.23		CJ70X	DY	11377	5956	5421
CJ70X	FB	A9	7.7392	11329	1.94		CJ70X	FB	15680	11337	4343
CJ70X	FR	A8aD	12.9672	877	0.13		CJ70X	FR	1629	877	752
CJ71R	DY	A10	23.9248	13696	0.39		CJ71R	DY	20274	13699	6575
CJ71R	FB	A10	23.9248	8699	0.51		CJ71R	FB	11459	8701	2758
CJ71R	FR	A47L	16.6208	1778	0.64		CJ71R	FR	3080	1780	1300
CJ73X	DY	A8b	17.8296	5438	0.5		CJ73X	DY	20342	10896	9446
CJ73X	FB	A47L	16.6208	11082	0.68		CJ73X	FB	27382	22172	5210
CJ73X	FE	A47L	16.6208	1527	0.94		CJ73X	FE	4434	3054	1380
CJ73X	FR	A10	23.9248	1068	1.13		CJ73X	FR	5140	2138	3002
CJ74	DY	A8b	17.8296	4091	0.1		CJ74	DY	10284	8182	2102
CJ74	FB	A8b	17.8296	704	0.46		CJ74	FB	2072	1412	660
CJ74	FR	A8aV	14.1176	2136	0.04		CJ74	FR	6292	4272	2020
CJ75X	DY	A8aV	14.1176	13575	0.31		CJ75X	DY	17897	13575	4322
CJ75X	FR	AuA1	7.1888	1523	0.12		CJ75X	FR	2767	1523	1244
CJ76	DY	PFG	15.6592	12621	0.95		CJ76	DY	32284	25242	7042
CJ76	FB	LIP	14.1408	5648	0.52		CJ76	FB	17138	11296	5842
CJ76	FE	PFG	15.6592	887	0.1		CJ76	FE	2992	1774	1218
CJ76	FR	PG	10.9288	353	0.35		CJ76	FR	1246	706	540
CJ77	DY	PF	5.9968	26118	0.13		CJ77	DY	31070	26121	4949
CJ77	FB	OPt	8.868	21753	0.71		CJ77	FB	30345	21754	8591
CJ77	FR	PG	10.9288	368	0.05		CJ77	FR	650	368	282
CJ78	DY	A3a	21.1208	14969	0.02		CJ78	DY	18986	14969	4017
CJ78	FB	A4ab	33.9904	10286	0.12		CJ78	FB	20235	10288	9947
CJ78	FE	A4ab	33.9904	723	0.01		CJ78	FE	2191	723	1468
CJ80	DY	PGM	7.2512	16134	0.14		CJ80	DY	19931	16136	3795
CJ80	FB	A23b	14.7096	23845	0.21		CJ80	FB	30610	23847	6763
CJ80	FR	A23a	12.9224	815	0.09		CJ80	FR	1452	815	637
CJ800	CTBgr	A45	5.2928	24235	0.16		CJ800	CTBgr	26386	24236	2150
CJ800	CTBr	A8aD	12.9672	2348	0.04		CJ800	CTBr	5029	2348	2681
CJ800	DY	A46D	3.2864	6324	0.01		CJ800	DY	12038	6324	5714
CJ800	FB	A47L	16.6208	6836	0.05		CJ800	FB	8414	6836	1578
CJ801	CTBgr	A6DR	10.9048	11938	0.1		CJ801	CTBgr	13722	11942	1780
CJ801	DY	A46D	3.2864	24013	0.1		CJ801	DY	27254	24018	3236
CJ801	FB	A8C	3.9144	43632	1.23		CJ801	FB	45876	43654	2222
CJ802	CTBgr	AuML	2.7416	13211	0.17		CJ802	CTBgr	14288	13211	1077
CJ802	CTBr	S2E	6.9112	10697	0.08		CJ802	CTBr	13858	10697	3161
CJ802	DY	AIP	4.4504	24346	0.1		CJ802	DY	27939	24352	3587
CJ802	FB	PG	10.9288	43574	0.43		CJ802	FB	47490	43579	3911
CJ81	DY	V2	118.894	9348	0.56		CJ81	DY	33904	18700	15204
CJ81	FB	V2	118.894	4577	0.27		CJ81	FB	14394	9156	5238
CJ81	FE	V2	118.894	600	0.06		CJ81	FE	2442	1200	1242	{caudal
CJ81	FR	V2	118.894	1055	0.06		CJ81	FR	3818	2110	1708	{ tot 9 Injn
CJ82	DY	V2	118.894	8578	0.11		CJ82	DY	14752	8578	6174
CJ82	FE	V1	272.415	424	0.14		CJ82	FE	2924	424	2500
CJ82	FR	V1	272.415	859	0.1		CJ82	FR	5673	859	4814
CJ83	DY	A8b	17.8296	8574	0.7		CJ83	DY	26880	17148	9732
CJ84	FB	PGM	7.2512	21697	0.13		CJ84	FB	28166	21705	6461
CJ84	FE	A23a	12.9224	613	0.02		CJ84	FE	1104	613	491
CJ84	FR	A19M	12.196	1694	0.07		CJ84	FR	1980	1694	286
CJ90	Dy	V2		24027	0.02		CJ90	DY	47955	24034	23921	{ c9a section: likely CJ90, below
CJ90	FR	V2	118.894	4604	0.13		CJ90	FR	8215	4604	3611	{ '08
CJ94	DY	A8aV	14.1176	18710	0.14		CJ94	DY	48026	37434	10592
CJ94	FB	A6M	13.488	5985	0.8		CJ94	FB	15920	11972	3948
CJ94	FR	A6DR	10.9048	672	0.12		CJ94	FR	1492	1344	148

## Sheet: sorted, means
Case ID	Tracer	Node ID	Area	Volume injected area (mm3)	Cell count	Injection volume (mm3)	Frn of Area injected	# Links-In (DegIn-unwt)	Tot # labelled neurons, normalized	# extrinsic labelled neurons, normalized	# intrinsic labelled neurons, normalized	Mean (LN,tot)	Mean (LN,e)	Mean (LN,i)		Sampling Metric: (Vol/ k-In) / InjVol	Comments	|| Sorted by ID, then Tracer
CJ173	FB	1	A1-2	25.3944	31389	0.19	0.00748196	46	38344	31399	6945	38344	31399	6945		2.90554	[ nb. single value		| based on raw data in Majka & Rosa, NaturComm (2020) Data 4167_...ESM.xls
CJ178	CTBgr	2	A10	23.9248	7418	0.06	0.00250786	92	11135	7420	3715	10690	6754.17	3935.83		4.3342	[ is mean of 6 expt.
CJ178	CTBr	2	A10	23.9248	2611	0.03	0.00125393	92	4755	2611	2144					8.66841	< undersampled
CJ70X	DY	2	A10	23.9248	5955	0.23	0.00961346	92	11377	5956	5421					1.13066
CJ71R	DY	2	A10	23.9248	13696	0.39	0.0163011	92	20274	13699	6575					0.6668
CJ71R	FB	2	A10	23.9248	8699	0.51	0.0213168	92	11459	8701	2758					0.509906
CJ73X	FR	2	A10	23.9248	1068	1.13	0.0472313	92	5140	2138	3002					0.230135
CJ181	CTBr	3	A11	12.0328	22598	0.05	0.00415531	81	26738	22600	4138	26738	22600	4138		2.97106	[ is mean of 4 expt.
CJ21	DY	10	A19DI	9.8768	7579	0.32	0.0323992	41	9936	7943	1993	9936		1993		0.752805
CJ84	FR	11	A19M	12.196	1694	0.07	0.00573959	38	1980	1694	286	1980		286		4.58496
CJ146L	FR	13	A23a	12.9224	11231	0.08	0.0061908	80	25358	22464	2894	9304.67	7964	1340.67		2.01912
CJ80	FR	13	A23a	12.9224	815	0.09	0.00696465	80	1452	815	637					1.79478
CJ84	FE	13	A23a	12.9224	613	0.02	0.0015477	80	1104	613	491					8.0765	< undersampled
CJ146	FB	14	A23b	14.7096	17757	0.8	0.0543863	99	39084	35514	3570	30825	25646.8	5178.25		0.185727
CJ146L	DY	14	A23b	14.7096	39408	0.15	0.0101974	99	48836	39419	9417					0.990545
CJ153X	FR	14	A23b	14.7096	3807	0.05	0.00339914	99	4770	3807	963					2.97164
CJ80	FB	14	A23b	14.7096	23845	0.21	0.0142764	99	30610	23847	6763					0.707532
CJ167	DY	15	A23c	3.928	26563	0.18	0.0458248	32	31615	26565	5050	31615	26565	5050		0.681944
CJ167	CTBgr	19	A24d	5.1088	9092	0.05	0.00978703	62	10123	9093	1030	5478.33	4810.33	668		1.648
CJ167	FB	19	A24d	5.1088	3435	0.02	0.00391481	62	4003	3435	568					4.12
CJ167	FR	19	A24d	5.1088	1903	0.01	0.00195741	62	2309	1903	406					8.24
CJ178	DY	25	A32	11.4328	4664	0.07	0.00612273	36	12268	4665	7603	12268	4665	7603		4.53683	[ nb. single value
CJ148R	DY	26	A32V	2.6776	33127	0.13	0.0485509	51	42187	33133	9054	42187	33133	9054		0.403861	[ nb. single value
CJ170	FB	29	A3a	21.1208	6171	0.08	0.00378774	44	8362	6174	2188	13674	10571.5	3102.5		6.00023
CJ78	DY	29	A3a	21.1208	14969	0.02	0.000946934	44	18986	14969	4017					24.0009
CJ102X	DY	30	A3b	22.0864	27016	0.3	0.013583	40	37560	27039	10521	14268	9956.33	4311.67		1.84053
CJ114	FE	30	A3b	22.0864	539	0.03	0.0013583	40	1283	539	744					18.4053
CJ170	CTBr	30	A3b	22.0864	2291	0.11	0.00498044	40	3961	2291	1670					5.01964
CJ800	CTBgr	31	A45	5.2928	24235	0.16	0.0302297	85	26386	24236	2150	26386	24236	2150		0.389176
CJ800	DY	32	A46D	3.2864	6324	0.01	0.00304284	63	12038	6324	5714	19646	15171	4475		5.21651
CJ801	DY	32	A46D	3.2864	24013	0.1	0.0304284	63	27254	24018	3236					0.521651
CJ181	DY	34	A47L	16.6208	22724	0.26	0.015643	94	30801	22726	8075	14822.2	11313.6	3508.6		0.680065
CJ71R	FR	34	A47L	16.6208	1778	0.64	0.038506	94	3080	1780	1300					0.276277
CJ73X	FB	34	A47L	16.6208	11082	0.68	0.0409126	94	27382	22172	5210					0.260025
CJ73X	FE	34	A47L	16.6208	1527	0.94	0.0565556	94	4434	3054	1380					0.188103
CJ800	FB	34	A47L	16.6208	6836	0.05	0.00300828	94	8414	6836	1578					3.53634
CJ113	FR	37	A4ab	33.9904	900	0.1	0.00294201	53	2330	900	1430	9219.4	4356.6	4862.8		6.41328
CJ114	FR	37	A4ab	33.9904	3423	0.16	0.00470721	53	5796	3423	2373					4.0083
CJ173	DY	37	A4ab	33.9904	6448	0.01	0.000294201	53	15545	6449	9096					64.1328	< possible outlier
CJ78	FB	37	A4ab	33.9904	10286	0.12	0.00353041	53	20235	10288	9947					5.3444
CJ78	FE	37	A4ab	33.9904	723	0.01	0.000294201	53	2191	723	1468					64.1328	< possible outlier
CJ115	FR	38	A4c	3.5816	2354	0.05	0.0139602	37	2926	2354	572	2926	2354	572		1.936
CJ111	FR	39	A6DC	14.5136	2312	0.36	0.0248043	42	3148	2312	836	3071	2019	1052		0.959894
CJ112	FE	39	A6DC	14.5136	4197	0.11	0.0075791	42	5578	4197	1381					3.14147
CJ115	FE	39	A6DC	14.5136	950	0.1	0.00689009	42	2042	950	1092					3.45562
CJ123	FR	39	A6DC	14.5136	617	0.06	0.00413405	42	1516	617	899					5.75937
CJ100	FR	40	A6DR	10.9048	2105	0.09	0.00825325	92	2880	2106	774	4507.33	3444.17	1063.17		1.317
CJ110	FE	40	A6DR	10.9048	2795	0.26	0.0238427	92	4933	2796	2137					0.455886
CJ116	FR	40	A6DR	10.9048	1727	0.08	0.00733622	92	2927	1728	1199					1.48163
CJ125X	FE	40	A6DR	10.9048	749	0.11	0.0100873	92	1090	749	341					1.07755
CJ801	CTBgr	40	A6DR	10.9048	11938	0.1	0.00917027	92	13722	11942	1780					1.1853
CJ94	FR	40	A6DR	10.9048	672	0.12	0.0110043	92	1492	1344	148					0.987754
CJ113	FE	41	A6M	13.488	1277	0.01	0.0007414	48	2784	1277	1507	7909.25	4642	3267.25		28.1
CJ164	CTBgr	41	A6M	13.488	2886	0.2	0.014828	48	6060	2886	3174					1.405
CJ170	DY	41	A6M	13.488	2433	0.04	0.0029656	48	6873	2433	4440					7.025
CJ94	FB	41	A6M	13.488	5985	0.8	0.059312	48	15920	11972	3948					0.35125
CJ100	FE	42	A6Va	10.6912	6288	0.26	0.0243191	76	8765	6288	2477	3364.4	2337.4	1027		0.541053
CJ110	FR	42	A6Va	10.6912	1122	0.27	0.0252544	76	1554	1122	432					0.521014
CJ111	FE	42	A6Va	10.6912	1514	0.16	0.0149656	76	2334	1514	820					0.879211
CJ112	FR	42	A6Va	10.6912	2048	0.05	0.00467674	76	2890	2048	842					2.81347
CJ116	FE	42	A6Va	10.6912	715	0.12	0.0112242	76	1279	715	564					1.17228
CJ108	FR	45	A8aD	12.9672	1359	0.22	0.0169659	71	2399	1359	1040	3019	1528	1491		0.830166
CJ70X	FR	45	A8aD	12.9672	877	0.13	0.0100253	71	1629	877	752					1.4049
CJ800	CTBr	45	A8aD	12.9672	2348	0.04	0.00308471	71	5029	2348	2681					4.56592
CJ108	FE	46	A8aV	14.1176	2784	0.21	0.014875	88	4965	2784	2181	16358.4	12144.4	4214		0.763939
CJ125X	FR	46	A8aV	14.1176	2657	0.13	0.00920836	88	4612	2657	1955					1.23406
CJ74	FR	46	A8aV	14.1176	2136	0.04	0.00283334	88	6292	4272	2020					4.01068
CJ75X	DY	46	A8aV	14.1176	13575	0.31	0.0219584	88	17897	13575	4322					0.517507
CJ94	DY	46	A8aV	14.1176	18710	0.14	0.0099167	88	48026	37434	10592					1.14591
CJ164	DY	47	A8b	17.8296	24275	0.17	0.00953471	98	40628	24282	16346	22331.8	14241.5	8090.33		1.0702
CJ164	FB	47	A8b	17.8296	23502	0.4	0.0224346	98	33785	23529	10256					0.454837
CJ73X	DY	47	A8b	17.8296	5438	0.5	0.0280433	98	20342	10896	9446					0.363869
CJ74	DY	47	A8b	17.8296	4091	0.1	0.00560865	98	10284	8182	2102					1.81935
CJ74	FB	47	A8b	17.8296	704	0.46	0.0257998	98	2072	1412	660					0.39551
CJ83	DY	47	A8b	17.8296	8574	0.7	0.0392606	98	26880	17148	9732					0.259907
CJ123	FE	44	A8C	3.9144	610	0.21	0.0536481	89	754	610	144	23315	22132	1183		0.209438
CJ801	FB	44	A8C	3.9144	43632	1.23	0.314224	89	45876	43654	2222					0.0357577
CJ70X	FB	48	A9	7.7392	11329	1.94	0.250672	59	15680	11337	4343	15680	11337	4343		0.0676149
CJ173	CTBgr	50	AIP	4.4504	14178	0.04	0.00898796	86	14579	14182	397	21259	19267	1992		1.29372
CJ802	DY	50	AIP	4.4504	24346	0.1	0.0224699	86	27939	24352	3587					0.517488
CJ75X	FR	52	AuA1	7.1888	1523	0.12	0.0166926	20	2767	1523	1244	2767	1523	1244		2.99533
CJ181	CTBgr	55	AuCM	6.4672	25416	0.29	0.0448417	95	31203	25429	5774	16173.5	13118.5	3055		0.234744
CJ64	FR	55	AuCM	6.4672	404	0.17	0.0262865	95	1144	808	336					0.400446
CJ122	FR	56	AuCPB	5.7616	4478	0.05	0.00867814	29	5767	4479	1288	5767	4479	1288		3.97352
CJ180	CTBgr	57	AuML	2.7416	13961	0.11	0.0401226	89	15121	13973	1148	10237.7	9392	845.667		0.280041
CJ64	FE	57	AuML	2.7416	496	0.17	0.0620076	89	1304	992	312					0.181203
CJ802	CTBgr	57	AuML	2.7416	13211	0.17	0.0620076	89	14288	13211	1077					0.181203
CJ122	DY	61	AuRT	3.2536	21527	0.17	0.0522498	57	24289	21538	2751	25373	23614.5	1758.5		0.335769
CJ180	FB	61	AuRT	3.2536	25672	0.99	0.304278	57	26457	25691	766					0.0576573
CJ55	FR	70	LIP	14.1408	426	0.08	0.00565739	51	1045	426	619	9091.5	5861	3230.5		3.46588
CJ76	FB	70	LIP	14.1408	5648	0.52	0.036773	51	17138	11296	5842					0.533213
CJ55	FE	71	MIP	7.9816	1305	0.16	0.0200461	28	1589	1305	284	1589	1305	284		1.78161
CJ51	DY	72	MST	15.5776	15539	0.29	0.0186165	63	22644	15541	7103	22644	15541	7103		0.852633
CJ55	FB	75	OPt	8.868	9539	0.6	0.067659	77	22504	19080	3424	26424.5	20417	6007.5		0.191948
CJ77	FB	75	OPt	8.868	21753	0.71	0.0800631	77	30345	21754	8591					0.16221
CJ173	CTBr	76	PE	34.5448	3512	0.02	0.000578958	29	5197	3512	1685	5197	3512	1685		59.56	< nb. Large vol, small Injn (1/10 of av)
CJ52X	DY	77	PEC	7.084	24919	0.5	0.0705816	41	28632	24935	3697	28632	24935	3697		0.345561
CJ77	DY	78	PF	5.9968	26118	0.13	0.0216782	74	31070	26121	4949	31070	26121	4949		0.623368
CJ76	DY	79	PFG	15.6592	12621	0.95	0.0606672	70	32284	25242	7042	17638	13508	4130		0.235477
CJ76	FE	79	PFG	15.6592	887	0.1	0.00638602	70	2992	1774	1218					2.23703
CJ50	DY	80	PG	10.9288	24572	0.23	0.0210453	99	33246	24572	8674	27853.8	22366.4	5487.4		0.479965
CJ55	DY	80	PG	10.9288	42594	0.64	0.0585609	99	56637	42607	14030					0.172487
CJ76	FR	80	PG	10.9288	353	0.35	0.0320255	99	1246	706	540					0.315405
CJ77	FR	80	PG	10.9288	368	0.05	0.00457507	99	650	368	282					2.20784
CJ802	FB	80	PG	10.9288	43574	0.43	0.0393456	99	47490	43579	3911					0.256725
CJ182	CTBr	82	PGa-IPa	6.6184	9106	0.12	0.0181313	81	11628	9108	2520	11628	9108	2520		0.680905
CJ80	DY	81	PGM	7.2512	16134	0.14	0.0193071	66	19931	16136	3795	24048.5	18920.5	5128		0.784762
CJ84	FB	81	PGM	7.2512	21697	0.13	0.0179281	66	28166	21705	6461					0.845128
CJ170	CTBgr	89	S2E	6.9112	18085	0.48	0.0694525	79	19650	18087	1563	16754	14392	2362		0.182257
CJ802	CTBr	89	S2E	6.9112	10697	0.08	0.0115754	79	13858	10697	3161					1.09354
CJ180	CTBr	96	TE3	41.7672	20867	0.2	0.00478845	96	29042	20880	8162	27458.5	16207.5	11251		2.17538
CJ180	DY	96	TE3	41.7672	11530	0.15	0.00359133	96	25875	11535	14340					2.9005
CJ181	FB	97	TEO	27.3928	24422	0.75	0.0273795	45	38406	24434	13972	38406	24434	13972		0.811639
CJ122	FB	103	TPO	16.7064	33214	1.3	0.0778145	104	40302	33225	7077	25707	21611.5	4095.5		0.123568
CJ122	FE	103	TPO	16.7064	9998	0.03	0.00179572	104	11112	9998	1114					5.35462
CJ174	CTBgr	107	V1	272.415	3697	0.11	0.000403796	51	8497	3698	4799	15329.3	4038.5	11290.8		48.5588
CJ174	CTBr	107	V1	272.415	265	0.03	0.000110126	51	1899	265	1634					178.049	< possible outlier
CJ174	FB	107	V1	272.415	15148	1.19	0.00436834	51	59682	15148	44534					4.48863
CJ178	FB	107	V1	272.415	3837	0.49	0.00179873	51	13301	3837	9464					10.901
CJ82	FE	107	V1	272.415	424	0.14	0.000513922	51	2924	424	2500					38.1534
CJ82	FR	107	V1	272.415	859	0.1	0.000367087	51	5673	859	4814					53.4147
CJ19	FR	108	V2	118.894	3608	0.17	0.00142985	47	8951	3608	5343	16554.8	9215.67	7339.11		14.8804
CJ36	FR	108	V2	118.894	10948	0.45	0.00378488	47	14562	10951	3611					5.62147
CJ81	DY	108	V2	118.894	9348	0.56	0.00471008	47	33904	18700	15204					4.51725	< best of a variable group
CJ81	FB	108	V2	118.894	4577	0.27	0.00227093	47	14394	9156	5238					9.36911
CJ81	FE	108	V2	118.894	600	0.06	0.000504651	47	2442	1200	1242					42.161
CJ81	FR	108	V2	118.894	1055	0.06	0.000504651	47	3818	2110	1708					42.161
CJ82	DY	108	V2	118.894	8578	0.11	0.000925194	47	14752	8578	6174					22.9969
CJ90	Dy	108	V2	118.894	24027	0.02	0.000168217	47	47955	24034	23921					126.483	< possible outlier
CJ90	FR	108	V2	118.894	4604	0.13	0.00109341	47	8215	4604	3611					19.4589
CJ19	FE	110	V3A	8.8008	6706	0.28	0.0318153	50	7848	6706	1142	5951.5	5270	681.5		0.628629
CJ21	FB	110	V3A	8.8008	3693	1.11	0.126125	50	4055	3834	221					0.158573
CJ182	CTBgr	111	V4	35.0624	12489	0.08	0.00228165	65	16667	12491	4176	23774.3	14990.7	8783.67		6.74277
CJ182	DY	111	V4	35.0624	24780	0.1	0.00285206	65	45148	24780	20368					5.39422
CJ50	FR	111	V4	35.0624	7701	0.07	0.00199644	65	9508	7701	1807					7.70602
CJ56	DY	112	V4T	13.1344	10881	0.12	0.00913631	57	13231	10885	2346	14132.5	12218.5	1914		1.92023
CJ64	FB	112	V4T	13.1344	6774	0.7	0.0532952	57	15034	13552	1482					0.329183
CJ56	FB	113	V5	16.9912	7760	0.99	0.0582655	51	16569	7763	8806	7586.67	4101.33	3485.33		0.336526
CJ56	FE	113	V5	16.9912	3512	0.24	0.014125	51	4813	3514	1299					1.38817
CJ56	FR	113	V5	16.9912	1027	0.18	0.0105937	51	1378	1027	351					1.85089
CJ36	FB	114	V6	35.2112	7518	1.86	0.0528241	37	9772	7518	2254	6067.33	3790.67	2276.67		0.511642
CJ52X	FE	114	V6	35.2112	2105	0.08	0.002272	37	3729	2105	1624					11.8957
CJ52X	FR	114	V6	35.2112	1749	0.08	0.002272	37	4701	1749	2952					11.8957
						AvFrn:	0.0249984		2159717		All_Av(LN):	904979		216761
						& stdev:	0.0447581
