# Supplementary material for: Network analysis of marmoset cortical connections reveals pFC and sensory clusters
Source: Front Neuroanat. 2024 Jun 12;18:1403170. doi: 10.3389/fnana.2024.1403170 (PMC11199858; doi:10.3389/fnana.2024.1403170)
Supplement: Supplementary file 2 [file Table_2.XLS]

## Sheet: Sheet1
node ID#	Acrn	NAME	Lobe / Region		#Links- Out	#Links-In	LNe (Av or single)	wt-DegIn	LNe wt-DegOut	x coord M-L (mm)	y coord A-P (mm)	z coord D-V (mm)	Node Vol (voxels)	Node Vol (mm^3)	Module Infomap	Prob Flow	Clustering Coeff	P-IN	z-IN	P-Out	z-Out
1	'A1-2'	areas 1 and 2 of cortex	SS		37	46	31399	31398.9	15734.8	-6.8376	8.0141	13.824	31743	25.3944	1	0.0565448	0.941063	0.157053	0.880335	0.0767679	1.73963
2	'A10'	area 10 of cortex	DlpfC		30	92	6754	6754.03	27297.1	-2.1156	18.713	11.36	29906	23.9248	3	0.0190111	0.161013	0.610927	0.790707	0.320107	2.77603
3	'A11'	area 11 of cortex	OrbFC		31	81	22600	22599.9	3914.06	-3.2058	16.748	10.382	15041	12.0328	3	0.0317336	0.225617	0.483917	1.09341	0.551676	-0.333076
4	'A13L'	area 13 of cortex lateral part	OrbFC		38	0	0	0	3665.62	-5.1261	14.388	9.7867	8847	7.0776	4	0	0	0	-0.911915	0.667952	-0.787471
5	'A13M'	area 13 of cortex medial part	OrbFC		35	0	0	0	2688.78	-3.888	14.073	9.1785	9458	7.5664	3	0	0	0	-0.773795	0.527081	-0.539514
6	'A13a'	area 13a of cortex	OrbFC		12	0	0	0	378.93	-1.9802	14.249	8.5207	2079	1.6632	3	0	0	0	-0.773795	0.447446	-0.887732
7	'A13b'	area 13b of cortex	OrbFC		16	0	0	0	1558.73	-1.8585	16.21	9.1373	4198	3.3584	3	0	0	0	-0.773795	0.0607006	-0.671565
8	'A14C'	area 14 of cortex caudal part	MpfC		8	0	0	0	963.309	-0.77868	14.256	8.055	2188	1.7504	3	0	0	0	-0.773795	0.0121559	-0.810289
9	'A14R'	area 14 of cortex rostral part	MpfC		19	0	0	0	12439.6	-0.75678	16.415	8.7989	9241	7.3928	3	0	0	0	-0.773795	0.0278981	0.740064
10	'A19DI'	area 19 of cortex dorsointermediate part	Vis		23	41	7943	7943.06	2430.08	-7.0961	-3.2031	14.17	12346	9.8768	8	0.00652882	0.557317	0.0666118	1.0676	0.224089	-0.654567
11	'A19M'	area 19 of cortex medial part	Vis		32	38	1694	1694.01	8572.38	-1.0047	-1.3949	14.437	15245	12.196	2	0.00168889	1.17781	0.355903	1.39278	0.57682	-0.325917
12	'A23V'	area 23 of cortex ventral part	Cing/RSP :Vis		31	0	0	0	4716.25	-1.6478	-0.50987	12.081	7038	5.6304	2	0	0	0	-0.882715	0.385302	1.8796
13	'A23a'	area 23a of cortex	Cing/RSP		46	80	7964	7964.02	10603	-0.72998	4.9343	14.16	16153	12.9224	2	0.010448	0.44557	0.59573	0.810476	0.739982	-0.601717
14	'A23b'	area 23b of cortex	Cing/RSP		39	99	25647	25647	13657.7	-0.89706	4.3325	15.142	18387	14.7096	2	0.0401298	0.216863	0.763645	0.213645	0.651858	0.350055
15	'A23c'	area 23c of cortex	Cing/RSP		22	32	26565	26564.9	918.237	-0.89389	7.5759	15.858	4910	3.928	2	0.0431773	0.784274	0.49901	0.141141	0.0904019	-0.800852
16	'A24a'	area 24a of cortex	MpfC		31	0	0	0	1048.99	-0.79859	13.068	11.827	5879	4.7032	3	0	0	0	-0.773795	0.273714	-0.67152
17	'A24b'	area 24b of cortex	MpfC		39	0	0	0	2161.45	-0.88214	12.23	13.263	9979	7.9832	3	0	0	0	-0.773795	0.539133	-0.591333
18	'A24c'	area 24c of cortex	MpfC		31	0	0	0	2872.76	-0.86245	12.016	14.122	7128	5.7024	3	0	0	0	-1.52119	0.479245	-0.682923
19	'A24d'	area 24d of cortex	MpfC		21	62	4810	4809.97	2772.97	-0.82621	10.151	15.272	6386	5.1088	2	0.0180625	0.185616	0.330598	0.599392	0.147047	-0.52279
20	'A25'	area 25 of cortex	MpfC		11	0	0	0	3070.51	-0.6649	13.487	9.0331	8435	6.748	3	0	0	0	-0.773795	0.0139805	-0.47844
21	'A29a-c'	area 29a-c of cortex	Cing/RSP		38	0	0	0	5302.73	-3.027	2.7609	12.483	7912	6.3296	9	0	0	0	-0.882715	0.683365	-0.632512
22	'A29d'	area 29d of cortex	Cing/RSP		38	0	0	0	4260.46	-1.9801	4.0349	13.302	6910	5.528	9	0	0	0	-0.882715	0.740221	-1.46337
23	'A30'	area 30 of cortex	Cing/RSP		44	0	0	0	7544.12	-1.3884	3.6445	13.227	13353	10.6824	2	0	0	0	-0.882715	0.637168	0.297808
24	'A31'	area 31 of cortex	Cing/RSP		36	0	0	0	7453.85	-0.79885	3.3652	16.547	10787	8.6296	2	0	0	0	0	0.624355	0
25	'A32'	area 32 of cortex	MpfC		22	36	4665	4665.01	11157.5	-0.92144	16.076	11.527	14291	11.4328	3	0.0120859	0.601587	0.172774	1.65027	0.0362958	1.0762
26	'A32V'	area 32 of cortex ventral part	MpfC		12	51	33133	33132.9	1279.63	-0.71363	15.959	9.8874	3347	2.6776	3	0.0298088	0.0909804	0.0921333	1.76684	0.0258305	-0.483544
27	'A35'	area 35 of cortex	VTempCtx		27	0	0	0	293.099	-6.3764	7.0907	1.7177	8956	7.1648	7	0	0	0	-0.44691	0.735696	-0.702468
28	'A36'	area 36 of cortex	VTempCtx		35	0	0	0	1432.89	-7.2605	7.4063	1.7609	23194	18.5552	7	0	0	0	-0.44691	0.716982	-0.398783
29	'A3a'	area 3a of cortex (somatosensory)	SS		28	44	10572	10572	16133.9	-5.0443	8.9321	14.919	26401	21.1208	1	0.0213816	0.667019	0.101476	0.961363	0.00733794	1.5997
30	'A3b'	area 3b of cortex (somatosensory)	SSp		26	40	9956	9955.99	13997.2	-5.5352	8.2402	14.703	27608	22.0864	1	0.0241856	0.625641	0.0757525	0.996552	0.0352379	0.551645
31	'A45'	area 45 of cortex	DlpfC?		38	85	24236	24235.9	3489.4	-7.7638	14.782	11.271	6616	5.2928	4	0.0297517	0.292157	0.749476	0.831974	0.576873	-0.345325
32	'A46D'	area 46 of cortex dorsal part	DlpfC		25	63	15171	15170.9	1802.4	-2.9526	17.233	13.093	4108	3.2864	3	0.0161966	0.268817	0.375844	1.31326	0.291437	-0.24977
33	'A46V'	area 46 of cortex ventral part	DlpfC		31	0	0	0	4617.43	-4.4472	17.048	12.848	4314	3.4512	3	0	0	0	-0.773795	0.598026	-0.143325
34	'A47L'	area 47 (old 12) of cortex lateral part	VlpFC		46	94	11314	11313.9	12728.6	-6.9564	16.112	10.915	20776	16.6208	4	0.019412	0.322581	0.707907	0.972914	0.689285	1.39806
35	'A47M'	area 47 (old 12) of cortex medial part	VlpFC		40	0	0	0	4961.85	-5.6563	16.023	10.438	6976	5.5808	4	0	0	0	-0.911915	0.615042	-0.181208
36	'A47O'	area 47 (old 12) of cortex orbital part	VlpFC		33	0	0	0	2263.6	-6.876	13.975	9.1495	6364	5.0912	4	0	0	0	-0.911915	0.660478	-1.10732
37	'A4ab'	area 4 of cortex parts a and b (primary motor)	MOp		30	53	4357	4357.01	20197.8	-3.1077	9.4667	16.068	42488	33.9904	2	0.0112291	0.486212	0.176881	0.852298	0.00773691	2.45858
38	'A4c'	area 4 of cortex part c (primary motor)	MOp		23	37	2354	2354	1648.12	-6.8164	11.275	12.958	4477	3.5816	4	0.00819794	0.641141	0.0484819	1.03423	0.0146261	-0.661567
39	'A6DC'	area 6 of cortex dorsocaudal part	MO-pre		38	42	2019	2019.01	8165.93	-4.6927	11.624	14.503	18142	14.5136	4	0.0029483	1.23461	0.195188	0.824222	0.202316	0.324864
40	'A6DR'	area 6 of cortex dorsorostral part	MO-pre		42	92	3444	3444	7124.75	-4.1999	13.266	14.269	13631	10.9048	4	0.00641287	0.303392	0.800937	-0.738186	0.711184	-0.572969
41	'A6M'	area 6 of cortex medial (supplm motor) part	MOs		29	48	4642	4641.98	4082.46	-1.6583	12.031	15.708	16860	13.488	2	0.00790094	0.534574	0.416336	0.409014	0.295664	-0.0377408
42	'A6Va'	area 6 of cortex ventral part a	MO		42	76	2337	2336.98	9903.6	-7.5153	12.772	11.959	13364	10.6912	4	0.00902016	0.428421	0.389353	0.49821	0.354041	0.141911
43	'A6Vb'	area 6 of cortex ventral part b	MO		32	0	0	0	1793.62	-8.7108	13.069	10.446	5220	4.176	4	0	0	0	-1.52119	0.422034	-0.859153
44	'A8C'	area 8 of cortex caudal part	MO		42	89	22132	22132	2101.09	-6.1711	12.69	13.064	4893	3.9144	4	0.0378307	0.323034	0.640635	-0.0724968	0.400405	-0.558137
45	'A8aD'	area 8a of cortex dorsal part	DlpfC		40	71	1528	1528.01	9954.06	-3.703	15.424	13.708	16209	12.9672	3	0.00354807	0.44668	0.772749	0.00398459	0.647539	0.391396
46	'A8aV'	area 8a of cortex ventral par	DlpfC		46	88	12144	12144	11547.3	-6.1325	15.119	12.562	17647	14.1176	4	0.0309933	0.377743	0.716856	0.930855	0.760076	1.02327
47	'A8b'	area 8b of cortex	DlpfC		36	98	14242	14242	8599.73	-1.5043	14.752	14.411	22287	17.8296	3	0.0164311	0.194824	0.643321	0.606892	0.474696	1.2727
48	'A9'	area 9 of cortex	DlpfC		25	59	11337	11337	7784.48	-1.1511	17.221	13.037	9674	7.7392	3	0.017645	0.284044	0.375407	1.28638	0.079844	1.30793
49	'AI'	agranular insular cortex	InsulCtx		17	0	0	0	91.4469	-7.6881	10.332	7.4121	1825	1.46	1	0	0	0	-0.44691	0.647268	-0.754798
50	'AIP'	anterior intraparietal area of cortex	PPC		37	86	19267	19267.1	4028.53	-5.3146	3.3732	15.637	5563	4.4504	1	0.0295838	0.286183	0.686155	-0.0855264	0.592643	-1.04987
51	'APir'	amygdalopirriform transition area	Amygd		1	0	0	0	0.999893	-3.5946	9.9601	1.9054	2596	2.0768	8	0	0	0	0	0	0
52	'AuA1'	auditory cortex primary area	Aud		23	20	1523	1523.01	7565.6	-9.9719	6.6094	11.052	8986	7.1888	6	0.00360914	2.04737	0.127014	1.75521	0.0504616	1.41137
53	'AuAL'	auditory cortex anterolateral area	Aud		11	0	0	0	4867.02	-10.789	8.1247	8.5779	3541	2.8328	6	0	0	0	-0.619211	0.0108033	0.960154
54	'AuCL'	auditory cortex caudolateral area	Aud		25	0	0	0	3039.76	-10.215	5	10.776	1519	1.2152	6	0	0	0	-0.619211	0.107282	0.444119
55	'AuCM'	auditory cortex caudomedial area	Aud		38	95	13119	13119	3725.75	-8.7949	5.9721	11.085	8084	6.4672	6	0.0136407	0.208287	0.497279	1.14919	0.331222	-0.159165
56	'AuCPB'	auditory cortex caudal parabelt area	Aud		29	29	4479	4479	7886.87	-10.588	6.6861	8.3819	7202	5.7616	6	0.0157671	1.57143	0.0431138	1.87169	0.224344	1.41382
57	'AuML'	auditory cortex middle lateral area	Aud		19	89	9392	9392.03	4588.68	-10.46	6.1666	9.9559	5049	4.0392	6	0.0100657	0.0661389	0.375537	1.37448	0.0253302	2.66183
58	'AuR'	auditory cortex rostral area	Aud		12	0	0	0	3801.01	-10.146	8.0806	10.18	5141	4.1128	6	0	0	0	-0.619211	0.00863655	0.617948
59	'AuRM'	auditory cortex rostromedial area	Aud		11	0	0	0	1662.92	-9.3485	7.9887	9.3137	2395	1.916	6	0	0	0	-0.619211	0.0042927	-0.56722
60	'AuRPB'	auditory cortex rostral parabelt	Aud		19	0	0	0	3656.06	-10.307	9.3513	6.6411	5245	4.196	6	0	0	0	-0.619211	0.303432	-0.16123
61	'AuRT'	auditory cortex rostrotemporal	Aud		9	57	23615	23615.2	567.253	-10.371	9.5079	8.7842	4067	3.2536	6	0.0184693	0.0382206	0.0694823	1.83674	0.00678878	-0.549793
62	'AuRTL'	auditory cortex rostrotemporal lateral area	Aud		10	0	0	0	1904.6	-10.422	10.031	7.5736	1971	1.5768	6	0	0	0	-0.619211	0.0468269	-0.696431
63	'AuRTM'	auditory cortex rostrotemporal medial area	Aud		10	0	0	0	682.644	-9.6037	9.6725	8.093	2788	2.2304	6	0	0	0	-0.619211	0.0154268	-0.956892
64	'DI'	dysgranular insular cortex	InsulCtx		31	0	0	0	832.073	-8.1684	9.4864	8.2057	6014	4.8112	6	0	0	0	-0.44691	0.685455	-0.612097
65	'Ent'	entorhinal cortex	VTempCtx		26	0	0	0	278.733	-4.758	7.4312	1.504	29533	23.6264	7	0	0	0	-0.44691	0.765783	-0.702077
66	FST	fundus of superior temporal sulcus area of cortex	LTempCtx :Vis		46	0	0	0	11133.1	-10.417	2.4798	8.8346	19062	15.2496	9	0	0	0	0	0.721303	0
67	'GI'	granular insular cortex	InsulCtx		32	0	0	0	1858.98	-8.4367	9.2816	9.2798	6817	5.4536	9	0	0	0	0	0.639966	0
68	'Gu'	gustatory cortex	OrbFC		21	0	0	0	488.451	-8.1177	12.175	8.189	6262	5.0096	9	0	0	0	0	0.567085	0
69	'IPro'	insular proisocortex	InsulCtx		23	0	0	0	2163.1	-8.3817	8.5026	7.3707	6128	4.9024	6	0	0	0	-0.619211	0.386635	-0.761602
70	'LIP'	lateral intraparietal area of cortex	PPC?		40	51	5861	5860.97	13938.2	-5.5665	0.68969	15.48	17676	14.1408	5	0.00748727	0.93098	0.454446	0.388183	0.492786	0.125621
71	'MIP'	medial intraparietal area of cortex	PPC		32	28	1305	1305	7628.44	-3.9926	0.34539	16.139	9977	7.9816	8	0.00279029	2.16402	0.267857	0.761353	0.339957	-0.257615
72	'MST'	medial superior temporal area of cortex	Vis		48	63	15541	15541	11778.4	-9.1654	3.1939	11.813	19472	15.5776	5	0.0241716	0.765489	0.218501	0.851854	0.500864	0.379653
73	'OPAl'	Orbital Frontal Cortex	OrbFC		26	0	0	0	617.295	-5.24	15	8.26	2	0.0016	3	0	0	0	-0.44691	0.719821	-0.643202
74	'OPro'	orbital periallocortex	OrbFC		28	0	0	0	754.443	-5.2507	12.346	7.9104	6830	5.464	3	0	0	0	-0.773795	0.366757	-0.788818
75	'OPt'	orbital proisocortex	PPC		39	77	20417	20417.1	12471.4	-7.3028	0.29874	14.4	11085	8.868	5	0.0236319	0.393028	0.241934	0.816596	0.259915	0.516734
76	'PE'	parietal area PE	PPC		44	29	3512	3512.01	29698.3	-3.2607	4.1043	16.779	43181	34.5448	1	0.0100538	3.37192	0.120258	0.934667	0.500394	1.18286
77	'PEC'	parietal area PE caudal part	PPC		38	41	24935	24934.8	2722	-2.1043	1.7166	17.185	8855	7.084	8	0.0190745	1.3	0.51416	0.236742	0.458908	-0.589284
78	'PF'	parietal area PF (cortex)	PPC		36	74	26121	26121	6097.48	-6.948	6.1689	14.586	7496	5.9968	1	0.0500737	0.348019	0.516265	0.103288	0.395866	-0.425962
79	'PFG'	parietal area PFG (cortex)	PPC		48	70	13508	13507.9	18338.2	-7.1735	4.47	14.248	19574	15.6592	1	0.0268161	0.635197	0.716727	-0.372352	0.617016	-0.426845
80	'PG'	parietal area PG	PPC		44	99	22366	22366.1	13855.5	-6.9935	2.3059	14.61	13661	10.9288	5	0.0309885	0.284065	0.487942	0.390525	0.32987	0.535858
81	'PGM'	parietal area PG medial part (cortex)	Cing/RSP		33	66	18921	18920.8	5837.89	-1.012	0.4167	14.725	9064	7.2512	2	0.0173271	0.4	0.477079	1.11396	0.50654	0.496052
82	'PGa-IPa'	parietal areas PGa and IPa (fundus of superior temporal ventral area)	LTempCtx		41	81	9108	9107.97	5740	-10.277	4.628	7.7701	8273	6.6184	7	0.0100486	0.360494	0.74121	2.24923	0.751333	0.829549
83	'PaIL'	parainsular cortex lateral part	InsulCtx		8	0	0	0	875.432	-8.8785	10.051	6.8907	2874	2.2992	6	0	0	0	-0.619211	0.0806925	-1.00797
84	'PaIM'	parainsular cortex medial part	InsulCtx		14	0	0	0	395.167	-8.0317	10.318	5.9275	3522	2.8176	6	0	0	0	-0.619211	0.330815	-1.12494
85	'Pir'	Piriform Cortex	PiriformCtx		12	0	0	0	80.5597	-5.1715	10.933	4.2078	11884	9.5072	3	0	0	0	-0.773795	0.446268	-0.915399
86	'ProM'	proisocortical motor region (precentral opercular cortex)	VlpFC		34	0	0	0	1892.26	-8.9072	12.607	9.0722	13586	10.8688	9	0	0	0	0	0.66769	0
87	'ProSt'	prostriate area	Cing/RSP :Vis		31	0	0	0	1322.1	-4.4215	-0.49629	10.919	6204	4.9632	9	0	0	0	0	0.756318	0
88	'ReI'	retroinsular area (cortex)	InsulCtx		30	0	0	0	3332.71	-7.7557	7.0524	10.816	4458	3.5664	6	0	0	0	-0.619211	0.492789	-0.351172
89	'S2E'	secondary somatosensory cortex external part	SSs		40	79	14392	14392.1	4682.31	-8.2498	6.8757	12.85	8639	6.9112	1	0.0313965	0.349886	0.552153	0.181908	0.283899	-0.589982
90	'S2I'	secondary somatosensory cortex internal part	SSs		35	0	0	0	4841.29	-7.6844	6.8117	12.022	5983	4.7864	1	0	0	0	-1.52119	0.324738	-0.568289
91	'S2PR'	secondary somatosensory cortex parietal rostral area	SSs		28	0	0	0	1123.52	-9.2375	10.408	9.8984	4872	3.8976	1	0	0	0	-1.52119	0.275861	-0.940373
92	'S2PV'	secondary somatosensory cortex parietal ventral area	SSs		28	0	0	0	2266.61	-8.7963	8.9355	10.92	5570	4.456	1	0	0	0	-1.52119	0.203084	-0.778454
93	'STR'	superior temporal rostral area (cortex)	Aud		18	0	0	0	3224.72	-9.4595	10.313	5.6102	11764	9.4112	6	0	0	0	-0.619211	0.55284	-0.633762
94	'TE1'	temporal area TE1 (inferior temporal cortex)	LTempCtx		28	0	0	0	2849.32	-8.4972	8.5481	2.7866	17203	13.7624	7	0	0	0	-0.44691	0.645045	0.0356719
95	'TE2'	temporal area TE2 (inferior temporal cortex)	LTempCtx		34	0	0	0	6545.92	-9.7405	5.1538	3.1433	25155	20.124	7	0	0	0	-0.44691	0.659285	0.484697
96	'TE3'	temporal area TE3 (inferior temporal cortex)	LTempCtx/TEa		45	96	16208	16208	20182.6	-10.403	4.1745	5.5696	52209	41.7672	7	0.0221932	0.29057	0.779615	1.77296	0.686112	2.56174
97	'TEO'	temporal area TE occipital part	LTemp		29	45	24434	24433.9	4559.59	-9.9716	0.069317	5.5172	34241	27.3928	7	0.0189339	0.708081	0.522062	0.0508324	0.301288	-0.723792
98	'TF'	temporal area TF	VTempCtx		33	0	0	0	2605.35	-8.408	4.2004	2.2764	16296	13.0368	7	0	0	0	-1.41371	0.270809	-1.05382
99	'TFO'	temporal area TF occipital part	VTempCtx		29	0	0	0	3542.95	-8.3874	1.0112	4.2989	11468	9.1744	7	0	0	0	-1.41371	0.208917	-0.866049
100	'TH'	temporal area TH	VTemp		39	0	0	0	2176.07	-4.8834	2.416	4.8372	11733	9.3864	7	0	0	0	-0.44691	0.715882	-0.0982325
101	'TL'	temporal area TL	VTempCtx		32	0	0	0	891.588	-6.7329	3.0564	2.6783	6532	5.2256	7	0	0	0	-1.41371	0.426256	-1.22954
102	'TLO'	temporal area TL occipital part	VTempCtx		37	0	0	0	1877.96	-6.6678	1.2708	4.4512	8376	6.7008	5	0	0	0	-1.41371	0.43276	-1.07938
103	'TPO'	temporo-parieto-occipital association area (superior temporal polysensory cortex)	LTempCtx		38	104	21612	21612	9966.34	-10.202	6.8981	6.9139	20883	16.7064	6	0.0261187	0.182972	0.693114	0.681647	0.677776	0.374097
104	'TPPro'	temporopolar proisocortex	LTempCtx		12	0	0	0	808.519	-8.0121	11.303	4.411	8532	6.8256	6	0	0	0	0	0.647823	0
105	'TPro'	temporal proisocortex	InsulCtx		10	0	0	0	907.98	-9.3655	8.023	8.16	2022	1.6176	6	0	0	0	-0.619211	0.0364657	-0.905682
106	'TPt'	temporoparietal transitional area	InsulCtx		47	0	0	0	6869.89	-8.0185	4.5188	12.379	7333	5.8664	6	0	0	0	-0.619211	0.651802	-0.00748173
107	'V1'	primary visual cortex	Vis		25	51	4039	4039.04	8678.03	-3.5225	-7.2114	11.364	340519	272.415	8	0.00288832	0.364706	0.0568382	1.08054	0.0496208	2.00487
108	'V2'	visual area 2	Vis		39	47	7363	7362.98	10766.1	-4.5612	-5.11	11.978	148617	118.894	8	0.00493878	1.0333	0.0418477	1.10035	0.104676	2.32346
109	'V3'	visual area 3 (ventrolateral posterior area)	Vis		41	0	0	0	15621.6	-7.7706	-3.2244	9.1857	83220	66.576	7	0	0	0	-1.41371	0.149304	1.61606
110	'V3A'	visual area 3A (dorsoanterior area)	Vis		31	50	5270	5269.98	6589.98	-4.7209	-1.177	15.921	11001	8.8008	8	0.00481562	0.654694	0.104004	1.01672	0.152977	0.064604
111	'V4'	visual area 4 (ventrolatereral anterior area)	Vis		39	65	14991	14990.8	11411.6	-8.5407	-1.4637	8.1743	43828	35.0624	7	0.0213128	0.550962	0.384587	0.568319	0.228325	0.268016
112	'V4T'	visual area 4 transitional part (middle temporal crescent)	Vis		36	57	12219	12218.9	9508.36	-9.6296	0.049488	10.865	16418	13.1344	5	0.0133907	0.634085	0.534341	0.259806	0.233921	0.119014
113	'V5'	visual area 5 (middle temporal area)	Vis		34	51	4101	4100.97	8531.89	-9.3995	1.2724	11.55	21239	16.9912	5	0.0047509	0.703529	0.279286	0.757258	0.234859	0.293201
114	'V6'	visual area 6 (dorsomedial area)	Vis		29	37	3791	3791	11816	-2.7175	-2.5868	16.323	44014	35.2112	8	0.00335714	1.03754	0.110312	1.00714	0.197987	1.25002
115	'V6A'	visual area 6A (posterior parietal medial area)	Vis		35	0	0	0	5678.75	-1.576	0.42372	17.216	11176	8.9408	8	0	0	0	-1.41371	0.377221	-0.556071
116	'VIP'	ventral intraparietal area of cortex	PPC		31	0	0	0	2557.17	-4.3751	1.6201	15.698	3894	3.1152	8	0	0	0	-1.41371	0.463865	-1.01026
			Tot:		3474	3474	^ the raw data						1941591	1553.27
			AV #Links:		29.9483	29.9483
					mean mean, std:	63.2							8e-05	: Vox, Vol (mm^3)
