# Supplementary material for: Network analysis of marmoset cortical connections reveals pFC and sensory clusters
Source: Front Neuroanat. 2024 Jun 12;18:1403170. doi: 10.3389/fnana.2024.1403170 (PMC11199858; doi:10.3389/fnana.2024.1403170)
Supplement: Supplementary file 3 [file Data_Sheet_1.CSV]

0	0.12968	2.0001	0	0	0	0	0	0	1.048	0	0	4.9637	31.651	466.03	0	0	0	13.539	0	0	0	0	0	0	0	0	0	1056.2	5009.4	38.002	0	0	15.893	0	0	319.91	289	66.235	2.3484	28.906	273.92	0	7.8622	0	14.659	15.453	0	0	30.529
0	0	8536.7	0	0	0	0	0	0	0	1	0	37.735	34.285	0	0	0	0	0	0	0	0	0	0	394.09	9098.7	0	0	0	0	454.01	4555.4	0	1003.8	0	0	0	0	0	10.926	0	1.6957	0	1.2682	45.241	38.12	229.01	838.59	0	87.904
0	417.16	0	0	0	0	0	0	0	0	14	0	102.09	16.507	0	0	0	0	0.17653	0	0	0	0	0	30.006	1462.3	0	0	0	0	146	63.362	0	283.38	0	0	0	0	0	13.782	0.90876	0.56525	0	10.652	33	17.274	127.51	442.31	0	91.584
0	152.94	610.06	0	0	0	0	0	0	1.048	0	0	10.954	29.15	0	0	0	0	3.3505	0	0	0	0	0	31.007	13.002	0	0	0	0.12246	1508.1	4.2943	0	361.56	0	0	0	0	0.12033	5.124	26.452	10.215	0	45.025	9.0186	131.4	133.27	30.022	0	166.01
0	178.93	757.08	0	0	0	0	0	0	0	1	0	4.4911	7.1835	0	0	0	0	1.2344	0	0	0	0	0	88.019	338.06	0	0	0	0	89.004	5.6219	0	54.936	0	0	0	0	0	2.77	0.402	1.2048	0	9.384	2.5029	11.71	93.147	272.19	0	23.317
0	7.4996	112.01	0	0	0	0	0	0	0	0	0	0	0	0	0	0	0	0	0	0	0	0	0	1.0002	165.03	0	0	0	0	0	0	0	0	0	0	0	0	0	0	0	0	0	0	0	0	0.7947	18.012	0	0
0	201.82	505.04	0	0	0	0	0	0	0	0	0	0	0.1626	0	0	0	0	0	0	0	0	0	0	7.0017	752.15	0	0	0	0	6.0003	0.94819	0	1.0601	0	0	0	0	0	0.096088	0	0	0	0	0	0	24.144	25.017	0	0.68013
0	8.7579	68.006	0	0	0	0	0	0	0	0	0	0	0	0	0	0	0	0	0	0	0	0	0	33.007	848.14	0	0	0	0	0	0	0	0	0	0	0	0	0	0	0	0	0	0	0	0.17852	1.4957	0	0	0
0	412.39	964.09	0	0	0	0	0	0	0	0	0	0.23653	0.1626	0	0	0	0	0	0	0	0	0	0	461.1	10436	0	0	0	0.12246	1.0009	3.1589	0	0.861	0	0	0	0	0	0.096088	0	0	0	0	0	0	16.578	25.017	0	0.39497
0	0	0	0	0	0	0	0	0	0	9.0001	0	114.24	11.902	0	0	0	0	0	0	0	0	0	0	0	0	0	0	0	0	35.002	0	0	94.069	0	0	0	0	0	3.5597	0	0	0	22.827	0	79.064	0	0	0	29.513
0	0	0	0	0	0	0	0	0	0	0	0	218.41	1055.9	0	0	0	0	0	0	0	0	0	0	0	0	0	0	0.3531	0	0	39.17	0	15.024	0	0	0.25445	0	0	25.338	0	2.3043	0	79.651	8.5296	172.86	13.607	0	0	69.353
0	13.154	110.01	0	0	0	0	0	0	0	620	0	442.28	216.57	0	0	0	0	0	0	0	0	0	0	1.0002	14.003	0	0	0	0	0	126.86	0	26.167	0	0	0	0	0	5.0813	0	0	0	1.0136	8.7177	10.789	65.757	18.012	0	1.0751
27.008	26.937	40.004	0	0	0	0	0	0	1.048	26	0	0	3713.4	1855.1	0	0	0	124.03	0	0	0	0	0	0	4.0008	0	0	15.621	0	1.0009	508.41	0	49.753	0	0	24.845	1	9.6431	64.916	60.216	3.6581	0	51.992	120.16	6.651	414.16	462.32	0	13.529
18.006	2.2868	15.001	0	0	0	0	0	0	0	101	0	1168.5	0	6332.6	0	0	0	360.7	0	0	0	0	0	0	2.0012	0	0	125.27	0	4.0002	134.76	0	37.896	0	0	128.7	0	32.342	263.79	41.705	7.0926	0	226.01	169.26	29.589	102.41	12.008	0	19.86
13.004	0	1.0012	0	0	0	0	0	0	0	0	0	6.7509	106.2	0	0	0	0	335.5	0	0	0	0	0	0	0	0	0	94.578	0	17.001	1.2637	0	0	0	0	78.971	0	3.426	1.6132	13.219	0	0	15.978	0.21693	1.1367	2.014	0	0	0
0	3.3122	118.01	0	0	0	0	0	0	0	0	0	1.891	3.8491	0	0	0	0	2.2925	0	0	0	0	0	167.03	41.009	0	0	0	0	6.0003	1.8953	0	3.0196	0	0	0.13507	0	0	3.8321	1.6248	0	0	14.964	0.74958	1.0881	282.35	195.13	0	15.284
97.032	6.5152	66.006	0	0	0	0	0	0	0	0	0	0.7088	43.631	94.008	0	0	0	103.77	0	0	0	0	0	89.018	4.0008	0	0	28.904	1.4486	3.0002	1.8953	0	2.0961	0	0	16.184	1	11.459	7.9246	173.68	1.3587	0	55.677	0.74958	2.6949	1035.9	102.07	0	0
39.013	0.43091	13.001	0	0	0	0	0	0	0	0	0	1.6546	94.204	89.006	0	0	0	145.47	0	0	0	0	0	1.0002	0	0	0	39.491	0.98266	15.001	0	0	4.101	0	0	49.53	10	15.477	11.108	614.14	2.6492	0	21.692	3.3526	1.0881	1601.9	12.008	0	1.0751
10.003	0.30325	0	0	0	0	0	0	0	0	0	0	0.23653	122.66	1172.1	0	0	0	0	0	0	0	0	0	0	0	0	0	169.16	0	0	0	0	0.3315	0	0	390.08	0	33.657	4.9724	514.84	3.0042	0	2.5361	5.0071	0	235.65	2.0014	0	0
0	30.552	12.001	0	0	0	0	0	0	0	0	0	0	0	0	0	0	0	0	0	0	0	0	0	239.05	2758.5	0	0	0	0	0	0	0	0	0	0	0	0	0	0	0	0	0	0	0	0	6.1034	8.0056	0	0
14.005	52.703	240.01	0	0	0	0	0	0	0	153	0	565.52	306.38	9.0008	0	0	0	1.1721	0	0	0	0	0	34.007	6.001	0	0	0	0	23.001	59.511	0	438.03	0	0	0.33941	0	0.12033	30.459	1.9521	0.22295	0	8.1158	23.461	21.968	53.833	402.28	0	426.26
0	14.191	216.02	0	0	0	0	0	0	3.1441	55.001	0	461.7	299.3	17.001	0	0	0	8.4021	0	0	0	0	0	11.002	5.0008	0	0	0	0	11	31.589	0	276.88	0	0	0.89885	0	0.21831	63.838	1.5797	1.0562	0	115.68	25.195	52.811	204.47	312.22	0	146.16
4.0012	23.193	295.02	0	0	0	0	0	0	10.48	69.999	0	1334	1000.1	83.005	0	0	0	41.379	0	0	0	0	0	44.01	18.003	0	0	3.4264	0	14.001	98.929	0	62.594	0	0	1.7144	0	1.6377	71.601	6.0481	0.71391	0	70.386	23.221	25.28	502.17	657.47	0	28.118
147.05	0.15197	2.0001	0	0	0	0	0	0	0	0	0	152.93	3575.2	539.03	0	0	0	78.942	0	0	0	0	0	0	0	0	0	42.326	0	0	0	0	2.231	0	0	96.477	1	95.038	178.54	64.951	8.8124	0	292.87	11.201	11.555	5.4236	0	0	57.464
0	529.16	1144.1	0	0	0	0	0	0	0	0	0	8.273	3.7993	0	0	0	0	0.35257	0	0	0	0	0	0	4880.8	0	0	0.85633	0	3.0002	230.6	0	8.7314	0	0	0	0	0	1.7141	0	0	0	0.25452	0	7.6949	2006.8	2195.5	0	0
0	234.31	596.05	0	0	0	0	0	0	0	0	0	2.3637	0.32572	0	0	0	0	0.17653	0	0	0	0	0	325.07	0	0	0	0	0	0	3.1589	0	0	0	0	0	0	0	0	0	0	0	0	0	0	4.0151	89.062	0	0
0	0.41064	1.0012	0	0	0	0	0	0	0	0	0	1.1819	4.2974	0	0	0	0	0	0	0	0	0	0	0	0	0	0	0.3531	0	1.9995	0	0	1.4819	0	0	0	0	0	0	0	0	0	0.50682	0	0	11.426	2.0014	0	10.871
0	36.544	87.008	0	0	0	0	0	0	0	0	0	0.7088	1.7337	0	0	0	0	0	0	0	0	0	0	10.002	31.006	0	0	0.70621	6.1571	35.002	0	0	2.5974	0	0	0	0	0	1.1427	0	0	0	1.0136	0	1.2524	8.4978	3.0022	0	12.394
3844.2	0	0	0	0	0	0	0	0	0	0	0	1.4182	44.49	5437.3	0	0	0	188.59	0	0	0	0	0	0	0	0	0	0	2105.9	4.0002	0	0	0.43106	0	0	646.32	490.01	14.159	1.0839	31.647	241.69	0	118.83	0	2.5963	15.162	0	0	0.39497
7489.3	0	1.0012	0	0	0	0	0	0	0	0	0	0	16.302	1125.1	0	0	0	54.367	0	0	0	0	0	0	0	0	0	3029.6	0	1.9995	0	0	0.61209	0	0	424.46	23.999	9.8313	0	4.6652	80.372	0	11.159	0	2.8247	7.5749	0	0	0
0	9.4286	8.0006	0	0	0	0	0	0	37.729	0	0	5.2001	45	0	0	0	0	1.2344	0	0	0	0	0	0	0	0	0	0	15.109	0	0	0	426.29	0	0	0	1	0	9.1845	0	57.324	0	480.95	0.43385	1575.2	2.7696	1.0011	0	354.69
0	675.47	171.01	0	0	0	0	0	0	0	0	0	23.949	105.83	0	0	0	0	4.9375	0	0	0	0	0	0	5.0008	0	0	0	0	1.9995	0	0	72.834	0	0	0	0	0	18.681	0	1.4866	0	0.50682	128.51	11.013	145.08	114.08	0	1.0751
0	299.11	170.02	0	0	0	0	0	0	0	1	0	33.387	148.06	0	0	0	0	10.934	0	0	0	0	0	0	4.0008	0	0	0	0	49.003	1891.4	0	797.07	0	0	0.96821	0	0.53132	31.373	4.2007	27.107	0	130.15	100.91	318.63	29.236	7.0049	0	34.532
1.0016	256	1209.1	0	0	0	0	0	0	10.48	1.9999	0	98.196	237.97	0	0	0	0	0.52905	0	0	0	0	0	1.0002	5.0008	0	0	0	1.2284	3916.1	388.17	0	0	0	0	0	1	0	69.951	2.8148	54.228	0	772.01	51.854	3057.9	98.288	193.14	0	588.68
1.0016	67.621	943.08	0	0	0	0	0	0	1.048	1	0	70.721	37.75	0	0	0	0	1.0581	0	0	0	0	0	3.0006	4.0008	0	0	0	0	1244.1	59.159	0	1159.9	0	0	0	0	0	26.219	2.0106	12.4	0	104.51	27.137	445.61	93.118	62.044	0	199.82
0	130.25	227.02	0	0	0	0	0	0	16.768	0	0	0	1.6081	0	0	0	0	0.17653	0	0	0	0	0	29.006	0	0	0	0	0.73674	1085	37.629	0	83.818	0	0	0	0	0	6.8784	0	1.8738	0	39.818	1.9523	93.409	150.81	8.0056	0	52.707
5173.6	0	0	0	0	0	0	0	0	0	1	0	9.9271	59.127	6465.4	0	0	0	2426.8	0	0	0	0	0	1.0002	0	0	0	3110.6	356.84	7.0003	0.63111	0	0	0	0	0	36	575.9	7.3144	664.13	22.114	0	106.65	1.7353	1.4459	7.5732	0	0	0.79187
50.015	0	0	0	0	0	0	0	0	0	0	0	0	6.5454	15.001	0	0	0	24.195	0	0	0	0	0	0	0	0	0	15.538	437.15	13	0	0	2.0944	0	0	19.316	0	23.651	4.6931	20.169	257.89	0	194.79	0	0.30846	2.2219	0	0	1.5818
658.22	0	0	0	0	0	0	0	0	7.3362	0	0	22.455	379.6	38.004	0	0	0	111.25	0	0	0	0	0	0	0	0	0	69.702	24.865	228.01	0.63111	0	24.635	0	0	482.71	183	0	467.42	750.33	75.123	0	3408.8	14.751	132.96	20.017	0	0	57.951
5.0015	15.149	43.003	0	0	0	0	0	0	8.3838	9.0001	0	210.82	971.76	0	0	0	0	1.9398	0	0	0	0	0	0	0	0	0	0.70621	0	458.01	185.3	0	87.161	0	0	6.7037	2	146.98	0	428.76	7.4604	0	2073.1	88.635	330.46	834.35	11.008	0	180.93
160.05	0	0	0	0	0	0	0	0	0	0	0	2.8365	285.09	50.003	0	0	0	265.11	0	0	0	0	0	0	0	0	0	115.36	4.2994	309.01	3.0307	0	6.8649	0	0	550.77	63	460.27	228.8	0	41.578	0	280.3	23.449	12.326	1023.2	1.0011	0	35.636
106.03	0.68992	4.0004	0	0	0	0	0	0	46.113	1	0	0.7088	20.136	0	0	0	0	44.263	0	0	0	0	0	0	0	0	0	77.335	789.28	1373.1	0.94819	0	321.2	0	0	13.749	690	7.4527	41.19	103.36	0	0	3218.4	1.0146	711.27	35.171	0	0	195.73
64.019	3.6233	22.002	0	0	0	0	0	0	0	0	0	0	0.32572	0.99884	0	0	0	51.847	0	0	0	0	0	0	0	0	0	14.831	68.054	435.01	0	0	47.762	0	0	4.1734	27	0	4.5526	25.396	70.358	0	358.1	4.1354	48.389	91.395	0	0	13.925
50.015	0.12968	0	0	0	0	0	0	0	30.393	0	0	5.6728	83.196	0.99884	0	0	0	4.7613	0	0	0	0	0	0	0	0	0	1.4125	6.5105	62.003	3.0307	0	56.895	0	0	7.162	316.99	13.667	103.64	46.069	169.12	0	0	5.3254	503.54	4.7504	0	0	62.015
1.0016	113.97	506.04	0	0	0	0	0	0	0	22	0	311.96	728.09	3.0003	0	0	0	22.67	0	0	0	0	0	6.0011	1.0006	0	0	0	0	18.001	2728.5	0	573.64	0	0	0.084526	0	1.4968	227.59	64.542	1.8444	0	620.65	0	462.61	1425.8	1039.7	0	313.51
1.0016	152.93	42.004	0	0	0	0	0	0	17.816	3.0001	0	48.48	410.07	0	0	0	0	2.2925	0	0	0	0	0	0	1.0006	0	0	0	0.24591	2263.1	544.58	0	3022.2	0	0	0	17	0.24052	119.93	53.039	127.27	0	1283.8	280.27	0	72.262	6.0042	0	888.48
0	49.621	543.06	0	0	0	0	0	0	0	0	0	36.898	281.27	0	0	0	0	6.7013	0	0	0	0	0	1123.2	10.002	0	0	0.85633	7.1248	159.01	737.54	0	112.43	0	0	8.3149	2	10.738	340.28	678.71	6.7228	0	663.65	104.01	59.962	0	3381.4	0	53.551
0	758.68	1282.1	0	0	0	0	0	0	0	0	0	33.012	23.608	0	0	0	0	0	0	0	0	0	0	1186.3	676.11	0	0	0	0	7.0003	1642.9	0	89.336	0	0	0	0	0	2.9811	0.402	0	0	3.8043	29.446	2.404	1809.9	0	0	0.68013
0	0.30325	2.0001	0	0	0	0	0	0	0	0	0	0.23653	0	0	0	0	0	0	0	0	0	0	0	0	0	0	0	0	8.2303	6.0003	0	0	0.19913	0	0	0	0	0	0	0.19404	0	0	0	0	0	2.1114	0	0	0.79187
12.004	0.15197	8.0006	0	0	0	0	0	0	31.441	0	0	12.055	116.85	0	0	0	0	1.0581	0	0	0	0	0	0	0	0	0	3.1782	0	46.002	0	0	7.7479	0	0	3.9546	0	0	37.447	0	8.9893	0	247.33	0.43385	84.914	1.6872	0	0	0
0	0	0	0	0	0	0	0	0	0	0	0	0	0	0	0	0	0	0	0	0	0	0	0	0	0	0	0	0	0	0	0	0	0	0	0	0	0	0	0	0	0	0	0	0	0	0	0	0	0
3.0017	3.6134	0	0	0	0	0	0	0	0	0	0	1.1819	38.56	0.99884	0	0	0	0	0	0	0	0	0	0	0	0	0	0	0	0	29.987	0	0	0	0	0	0	0	0.85849	0	0.56525	0	0	2.3861	1.1816	0	0	0	0
0	8.4067	0	0	0	0	0	0	0	0	0	0	0	0	0	0	0	0	0	0	0	0	0	0	0	0	0	0	0	0	0	0	0	0	0	0	0	0	0	0	0	0	0	0	0	0	0.83031	0	0	0
0	28.395	0	0	0	0	0	0	0	0	0	0	0.7088	24.33	0	0	0	0	0	0	0	0	0	0	0	0	0	0	0	0	3.0002	92.36	0	13.026	0	0	0	0	0	1.0797	0	0.14863	0	0	2.9078	3.0951	6.417	0	0	0
60.019	14.396	0	0	0	0	0	0	0	0	0	0	4.7274	183.68	19.001	0	0	0	0	0	0	0	0	0	0	0	0	0	5.192	25.857	1.9995	26.388	0	0.099563	0	0	0.33941	2	0	3.2419	0	3.7289	0	18.141	5.353	1.1743	0	1.0011	0	12.446
0	90.004	12.001	0	0	0	0	0	0	0	0	0	0.7088	11.893	0	0	0	0	0	0	0	0	0	0	0	12.002	0	0	0	0	6.0003	201.26	0	2.2112	0	0	0	0	0	2.5488	0	0.074317	0	0	13.883	5.3276	33.724	0	0	2.0384
0	8.637	0	0	0	0	0	0	0	0	0	0	0	3.1269	0	0	0	0	0	0	0	0	0	0	0	0	0	0	0	0	0	56.375	0	0	0	0	0	0	0	0.9855	0	0.074317	0	0	2.544	0	7.1979	0	0	0
3.0017	0.94441	0	0	0	0	0	0	0	0	0	0	0	0	0	0	0	0	0	0	0	0	0	0	0	0	0	0	0	0	0	0	0	0	0	0	0	0	0	0	0	0	0	0	0	0	0	0	0	0
0	0.7397	0	0	0	0	0	0	0	0	0	0	0	0.26929	0	0	0	0	0	0	0	0	0	0	0	0	0	0	0	0	0	0	0	0	0	0	0	0	0	0	0	0	0	0	0	0	0	0	0	0
0	57.995	3.0002	0	0	0	0	0	0	0	0	0	0	0.5232	0	0	0	0	0	0	0	0	0	0	0	3.0018	0	0	0	0	0	0.31556	0	0	0	0	0	0	0	0.048216	0	0	0	0	0.21693	1.1367	1.971	0	0	0
0	1.0685	2.0001	0	0	0	0	0	0	0	0	0	0	0	0	0	0	0	0	0	0	0	0	0	0	0	0	0	0	0	0	0	0	0	0	0	0	0	0	0	0	0	0	0	0	0	0	0	0	0
0	2.307	2.0001	0	0	0	0	0	0	0	0	0	0	0	0	0	0	0	0	0	0	0	0	0	0	0	0	0	0	0	0	0	0	0	0	0	0	0	0	0	0	0	0	0	0	0	0	0	0	0
0	2.0547	1.0012	0	0	0	0	0	0	0	0	0	0	0	0	0	0	0	0	0	0	0	0	0	0	0	0	0	0	0	0	0	0	0	0	0	0	0	0	0.048216	0	0	0	0	0	0	0	0	0	0
28.009	1.214	6.0005	0	0	0	0	0	0	0	0	0	0	0.32572	9.0008	0	0	0	8.1121	0	0	0	0	0	0	1.0006	0	0	8.4751	4.2994	6.0003	0	0	1.165	0	0	1.4755	0	0.81808	0.096088	0.67091	0.41657	0	0.25452	0.5917	0.87194	3.8809	0	0	1.1868
0	3.9786	1.0012	0	0	0	0	0	0	0	0	0	5.1482	4.6942	0	0	0	0	0	0	0	0	0	0	0	3.0018	0	0	0	0	0	0.63111	0	1.4819	0	0	0	0	0	0.1443	0	0	0	0.25452	0.5917	0	12.384	14.01	0	26.5
0	124.31	16.001	0	0	0	0	0	0	32.488	1	0	10.06	14.641	0	0	0	0	0	0	0	0	0	0	0	4.0008	0	0	0	0	1539.1	100.87	0	144.05	0	0	1.29	1	0	14.904	0	8.3424	0	111.49	3.1839	282.91	7.7565	2.0014	0	950.46
190.06	7.757	16.001	0	0	0	0	0	0	0	0	0	0	2.4416	16.001	0	0	0	29.273	0	0	0	0	0	0	0	0	0	43.623	4.1256	8.0003	0	0	4.6447	0	0	0	0	2.6988	3.817	2.3697	6.0524	0	26.257	3.9115	0	2.6228	1.0011	0	0.68013
0	0	38.004	0	0	0	0	0	0	0	0	0	0	0	0	0	0	0	5.114	0	0	0	0	0	0	0	0	0	0.85633	152.93	61.002	0	0	11.023	0	0	0.16949	0	0	1.8611	0.80423	0.53078	0	5.3261	0	6.773	135.22	2.0014	0	0.39497
0	1.5427	33.003	0	0	0	0	0	0	0	0	0	0	4.1902	8.0006	0	0	0	0.35257	0	0	0	0	0	0	0	0	0	0	2.8971	15.001	0	0	0.29869	0	0	0	0	0	0.24039	0	0	0	0.25452	0	0.87194	1.1792	0	0	0
4.0012	1.528	76.006	0	0	0	0	0	0	120.53	19	0	303.99	561.03	0	0	0	0	0.17653	0	0	0	0	0	0	0	0	0	0	0	17.001	3.1589	0	64.442	0	0	1.5446	0	0.21831	171.85	0	1.561	0	712.56	5.0892	128.43	2.0228	1.0011	0	1526.5
0	0	0	0	0	0	0	0	0	266.2	1	0	44.287	162.84	0	0	0	0	0	0	0	0	0	0	0	0	0	0	0	0	57.003	0	0	5.0581	0	0	0.25445	1	0	50.988	0	1.1264	0	187.68	0.74958	360.36	0.27629	0	0	625.19
48.015	18.69	4.0004	0	0	0	0	0	0	19.912	3.0001	0	30.912	181.99	3.0003	0	0	0	1.0581	0	0	0	0	0	0	0	0	0	1.0594	0	158.01	39.651	0	37.548	0	0	2.3917	2	0	11.506	0	12.332	0	56.691	2.827	162.67	1.6064	1.0011	0	122.39
0	23.272	149.01	0	0	0	0	0	0	0	1	0	0	0.63092	0	0	0	0	0.70539	0	0	0	0	0	2.0004	17.003	0	0	0	0.36837	86.004	0.31556	0	2.236	0	0	0	0	0	0	0	0	0	2.7897	0	4.5483	67.615	0	0	0.79187
0	32.246	256.01	0	0	0	0	0	0	0	0	0	0	1.4439	0	0	0	0	0	0	0	0	0	0	87.021	73.012	0	0	0	3.6852	80.003	2.5272	0	9.0692	0	0	0	0	0	0.97469	0	0.074317	0	14.964	0.37479	7.1758	88.86	2.0014	0	1.867
0	0.86228	39.003	0	0	0	0	0	0	89.081	32	0	161.34	214.48	0	0	0	0	0	0	0	0	0	0	0	0	0	0	0	0	34.001	12.32	0	47.459	0	0	0.084526	0	0	49.673	0	2.0968	0	314.54	0.21693	126.71	1.3088	15.01	0	896.53
5193.7	0	1.0012	0	0	0	0	0	0	4.1921	0	0	131.89	1283.9	1618.1	0	0	0	143.22	0	0	0	0	0	0	0	0	0	1050.9	129.42	276	0.31556	0	9.5052	0	0	811.32	76.999	406.34	119.52	144.09	84.527	0	1312.1	4.1791	173.96	0.10098	0	0	1509.3
50.015	0	0	0	0	0	0	0	0	15.721	0	0	164.93	1042.2	0	0	0	0	0.17653	0	0	0	0	0	0	0	0	0	2.9754	0	1.9995	0	0	3.2625	0	0	28.573	7.0001	16.717	30.729	4.6643	6.4686	0	485.86	1.9111	45.51	0.57965	0	0	20.824
1919.6	0	0	0	0	0	0	0	0	0	0	0	1.891	36.244	0	0	0	0	25.354	0	0	0	0	0	0	0	0	0	245.93	126.43	19.001	0	0	31.417	0	0	27.961	69	8.0413	9.9786	3.8909	231.59	0	708	3.5546	34.897	0	0	0	431.89
1295.4	0.30325	11.001	0	0	0	0	0	0	1.048	0	0	43.492	767.44	284.03	0	0	0	17.945	0	0	0	0	0	0	0	0	0	165.89	19.225	24.001	0	0	118.19	0	0	48.424	3.9999	17.728	33.878	12.208	62.751	0	731.46	19.337	59.521	6.8332	7.0049	0	2972.5
81.025	1.6693	38.004	0	0	0	0	0	0	40.873	4	0	95.249	609.63	0	0	0	0	8.4646	0	0	0	0	0	0	0	0	0	6.5066	0	4.0002	7.4532	0	96.062	0	0	4.9905	0	0.21831	57.356	1.1479	4	0	542.52	9.9384	69.98	2.1861	20.014	0	1790.8
0	0.45522	4.0004	0	0	0	0	0	0	0	305	0	462.32	3110.2	0	0	0	0	0	0	0	0	0	0	0	0	0	0	0	0	1.9995	59.387	0	16.014	0	0	0.25445	0	1.1829	118.65	0	4.2075	0	247.17	19.38	88.508	22.985	2.0014	0	196.95
3.0017	88.43	216.02	0	0	0	0	0	0	0	1	0	2.6001	10.861	0	0	0	0	0.17653	0	0	0	0	0	0	7.0013	0	0	0	0.12246	506.02	35.494	0	61.817	0	0	0	0	0	10.382	0	4.9769	0	71.161	3.1839	112.71	28.92	6.0042	0	269.51
0	6.5752	0	0	0	0	0	0	0	0	0	0	0	0	0	0	0	0	0	0	0	0	0	0	0	0	0	0	0	0	0	0	0	0	0	0	0	0	0	0	0	0	0	0	0	0	0	0	0	0
0	10.315	11.001	0	0	0	0	0	0	0	0	0	0	0	0	0	0	0	0	0	0	0	0	0	0	13.002	0	0	0	0	0	0	0	0	0	0	0	0	0	0	0	0	0	0	0	0	0.20224	0	0	0
0	1.4389	11.001	0	0	0	0	0	0	0	0	0	0	0	0	0	0	0	0	0	0	0	0	0	2.0004	1.0006	0	0	0	0	4.0002	0	0	0.40844	0	0	0	0	0	0	0	0	0	0.25452	0	0	44.288	0	0	0
8.0027	5.9349	144.01	0	0	0	0	0	0	0	0	0	0	1.5722	0	0	0	0	14.108	0	0	0	0	0	0	0	0	0	47.319	110.23	472.02	0.94819	0	35.464	0	0	1.7795	2.9999	1.2547	13.753	13.011	29.392	0	69.625	0	20.249	339.26	1.0011	0	41.528
0	14.352	35.003	0	0	0	0	0	0	0	12	0	28.97	107.66	0	0	0	0	0	0	0	0	0	0	9.0021	59.01	0	0	0	0	0	52.625	0	4.0642	0	0	0	0	0	2.7006	0	0.074317	0	0	2.5331	0.53676	54.839	8.0056	0	2.2621
287.09	1.8734	0	0	0	0	0	0	0	0	0	0	0	20.155	112.01	0	0	0	32.761	0	0	0	0	0	0	0	0	0	43.466	23.329	0	0	0	0	0	0	9.3039	2	1.1789	0.41693	0.402	3.205	0	11.159	3.4007	0.17852	0.27629	0	0	0
2179.7	0.64703	2.0001	0	0	0	0	0	0	0	0	0	1.1819	111.16	35.002	0	0	0	16.224	0	0	0	0	0	0	0	0	0	390.89	78.253	0	0	0	7.5816	0	0	54.964	6.0001	15.469	16.065	19.729	131.12	0	390.85	10.293	2.6589	1.991	0	0	20.6
1760.6	0.43293	0	0	0	0	0	0	0	0	0	0	0.23653	91.134	341.01	0	0	0	32.483	0	0	0	0	0	0	2.0012	0	0	432.9	126.89	0	0	0	0.53515	0	0	58.75	0	6.8606	1.3442	4.2051	17.518	0	4.8188	5.6469	2.8819	0.10098	0	0	0.39497
5.0015	2.2539	18.002	0	0	0	0	0	0	0	0	0	0	0.5232	0.99884	0	0	0	0.35257	0	0	0	0	0	0	0	0	0	5.6501	162.32	101	0	0	15.502	0	0	0	2.9999	0	0.91421	0.59603	20.996	0	3.297	0.21693	0.12994	16.659	0	0	1.1868
60.019	0	2.0001	0	0	0	0	0	0	0	0	0	0	2.221	0	0	0	0	7.9355	0	0	0	0	0	0	0	0	0	96.757	140.98	48.002	0	0	11.367	0	0	0.25445	10	0	2.711	1.7451	70.267	0	0.50682	0	0	11.296	0	0	1.0751
0	150.73	41.003	0	0	0	0	0	0	0	0	0	0	0	0	0	0	0	0	0	0	0	0	0	38.008	140.03	0	0	0	0	0	0.63111	0	0.20365	0	0	0	0	0	0.41693	0	0	0	0	0	0	11.361	0	0	0
0	137.62	410.03	0	0	0	0	0	0	0	0	0	0	0.1626	0	0	0	0	0.17653	0	0	0	0	0	90.021	489.08	0	0	0	0	111.01	0	0	5.2518	0	0	0.25445	0	0	0.19218	0	0	0	18.141	0.21693	1.1367	18.208	18.012	0	38.731
0	77.853	170.02	0	0	0	0	0	0	1.048	0	0	0	0.36162	0	0	0	0	0	0	0	0	0	0	1.0002	33.006	0	0	0	0.12246	909.04	1.5156	0	10.794	0	0	0	0	0	0.91421	0	0.41657	0	1.775	0	0.51976	11.429	21.015	0	22.346
1.0016	276.27	616.05	0	0	0	0	0	0	33.537	0	0	3.9664	4.4374	0	0	0	0	0	0	0	0	0	0	1.0002	111.02	0	0	0.3531	0.24591	2867.1	17.557	0	151.61	0	0	1.2053	0	0	22.325	0	11.319	0	185.16	4.933	109.06	41.675	72.051	0	1443.9
0	0.18911	0	0	0	0	0	0	0	64.978	1	0	35.83	15.865	0	0	0	0	0	0	0	0	0	0	0	0	0	0	0	0	748.02	0	0	18.798	0	0	0	0	0	0.87774	0	1.947	0	35.894	0	19.547	0.097843	0	0	182.29
0	0.77644	1.0012	0	0	0	0	0	0	57.642	0	0	0.94549	0.36162	0	0	0	0	0.17653	0	0	0	0	0	0	1.0006	0	0	0	0	219.01	1.2	0	1.4819	0	0	0	0	0	0	0	0	0	0.50682	0	0	1.0724	0	0	10.02
0	0	0	0	0	0	0	0	0	184.45	0	0	1.1819	0.1626	0	0	0	0	0	0	0	0	0	0	0	0	0	0	0	0	30.002	0	0	4.4456	0	0	1.2053	0	0	0.20526	0	0	0	7.6085	0	4.9062	0	0	0	32.546
0	18.494	38.004	0	0	0	0	0	0	6.2882	15	0	8.8217	38.088	0	0	0	0	0.70539	0	0	0	0	0	0	8.0013	0	0	0	0	1.0009	6.6337	0	4.393	0	0	0	0	0	0	0	0	0	5.5797	0.43385	3.9332	12.326	30.022	0	17.382
0	0.56734	2.0001	0	0	0	0	0	0	5.2402	0	0	1.891	1.4439	0	0	0	0	0	0	0	0	0	0	0	0	0	0	0	0	9.0003	0	0	1.4819	0	0	0	0	0	0	0	0	0	2.5361	0	0	1.551	4.0029	0	27.342
0	1.8846	9.0009	0	0	0	0	0	0	62.882	6.9999	0	12.291	14.921	0	0	0	0	0	0	0	0	0	0	0	0	0	0	0	0	0	0.63111	0	4.2314	0	0	0	0	0	3.432	0	0	0	8.6231	0.95555	9.0966	5.1761	22.015	0	27.342
0	592.81	424.04	0	0	0	0	0	0	0	0	0	9.6914	56.785	0	0	0	0	0.17653	0	0	0	0	0	30.006	494.08	0	0	0	0	41.002	292.47	0	24.4	0	0	0	0	0.21831	17.397	0	0.37165	0	40.085	14.782	19.807	118.05	127.09	0	42.962
0	33.134	19.002	0	0	0	0	0	0	0	0	0	0	0	0	0	0	0	0	0	0	0	0	0	67.013	73.012	0	0	0	0	0	0	0	0	0	0	0	0	0	0	0	0	0	0	0	0	8.4805	3.0022	0	0
0	2.369	0	0	0	0	0	0	0	0	0	0	0	0.5232	0	0	0	0	0	0	0	0	0	0	0	0	0	0	0	0	0	0	0	0	0	0	0	0	0	0	0	0	0	0	0	0	0	0	0	0
230.07	1.4451	0	0	0	0	0	0	0	0	0	0	7.3274	404.81	325.02	0	0	0	17.047	0	0	0	0	0	0	1.0006	0	0	6.2514	0.49183	1.9995	23.046	0	11.205	0	0	13.316	1	1.473	7.3877	0	8.0283	0	41.473	20.678	8.2876	0.27629	1.0011	0	29.209
0	0	0	0	0	0	0	0	0	54.498	53	0	2.1273	1.0618	0	0	0	0	0	0	0	0	0	0	0	1.0006	0	0	0	0	0	0.31556	0	7.4093	0	0	0	0	0	0	0	0	0	0	0.74958	9.4814	32.665	0	0	0
0	0.43091	2.0001	0	0	0	0	0	0	2512.1	53	0	113.81	169.76	0	0	0	0	1.685	0	0	0	0	0	22.005	1.0006	0	0	0	0	17.001	4.926	0	69.543	0	0	0	0	0	5.1064	0	0.52033	0	2.2825	2.1102	111.04	0.55401	0	0	11.827
0	1.5122	17.002	0	0	0	0	0	0	1750.2	38	0	129.41	27.163	0	0	0	0	0.84252	0	0	0	0	0	0	2.0012	0	0	0	0	207.01	2.2112	0	165.24	0	0	0	0	0	9.3184	0	0.86256	0	20.543	0.21693	183.58	0.43581	1.0011	0	149.36
0	0	0	0	0	0	0	0	0	185.5	1	0	57.316	141.78	0	0	0	0	0	0	0	0	0	0	0	0	0	0	0	0	11	0	0	50.226	0	0	0	0	0	12.44	0	2.3634	0	56.304	0	183.7	0.43581	0	0	300.1
0	2.0149	11.001	0	0	0	0	0	0	594.23	4	0	73.286	36.142	0	0	0	0	0	0	0	0	0	0	0	0	0	0	0	0	375	3.1589	0	196.9	0	0	0	1	0	2.5828	0	1.9173	0	40.072	0	106.23	2.2803	6.0042	0	349.66
0	0.37822	0	0	0	0	0	0	0	556.5	0	0	49.804	7.552	0	0	0	0	0	0	0	0	0	0	0	0	0	0	0	0	783.04	0	0	39.941	0	0	0	1	0.21831	1.9242	0	5.3188	0	50.605	0	277.3	0.10098	0	0	347.83
0	0	0	0	0	0	0	0	0	187.6	0	0	34.279	4.4159	0	0	0	0	0	0	0	0	0	0	0	0	0	0	0.3531	0	234.01	0	0	19.264	0	0	1.29	1	0	0.57697	0	1.0459	0	11.159	0	371.22	0	0	0	13.805
0	0	0	0	0	0	0	0	0	813.28	51	0	223.06	147.87	0	0	0	0	0	0	0	0	0	0	0	0	0	0	0	0	23.001	0	0	130.61	0	0	0.25445	1	0	3.0456	0	0.59465	0	52.767	0	389.37	0	0	0	187.86
3.0017	0	0	0	0	0	0	0	0	0	1.9999	0	110.05	1099.8	0	0	0	0	0	0	0	0	0	0	0	0	0	0	0	0	1.0009	0	0	1.686	0	0	7.4335	7.0001	3.3297	33.863	0.90876	9.7376	0	98.434	0.95555	91.201	0	0	0	94.258
0	0	0	0	0	0	0	0	0	58.689	0	0	23.401	186.26	0	0	0	0	0	0	0	0	0	0	0	0	0	0	0.3531	0	20.001	0	0	0.19913	0	0	1.2053	0	0.74963	64.933	0.47697	0.89199	0	249.83	0	43.03	0	0	0	243.67
[truncated: 66 more columns]
